# Supplementary material for: A Comprehensive Pan-Cancer Analysis of the Regulation and Prognostic Effect of Coat Complex Subunit Zeta 1
Source: Genes (Basel). 2023 Apr 10;14(4):889. doi: 10.3390/genes14040889 (PMC10137353; doi:10.3390/genes14040889)
Supplement: Supplementary file 1 [file genes-14-00889-s001.zip]

Archive with 1 entries (1 files):
- genes-2250660-supplementary.pdf
